# Supplementary material for: Robin: an advanced tool for comparative loop caller result analysis leveraging large language models
Source: NAR Genom Bioinform. 2026 Jan 30;8(1):lqag009. doi: 10.1093/nargab/lqag009 (PMC12856358; doi:10.1093/nargab/lqag009)
Supplement: lqag009_Supplemental_File [file lqag009_supplemental_file.xlsx]

## Sheet: Running Time
Set	Time (seconds)
5K, 10K	90
5K, 100K	80
100K, 250K	82
5K, 10K, 100K, 250K	103
Average	88.75

## Sheet: Overlap
Comparison Set	LASCA	cLoops	cLoops2	HiCCUPS	HiCExplorer	FitHiC2	FitHiChIP	Peakachu	Mustache	Chromosight	SIP
X,A,B	0	0	0	0.094	0.024	0.01	0.06	0.038	0.017	0.078	0.026
X,C,D	0.665	2.864	5.336	5.336	5.336	0.029	3.626	6.981	4.707	0.405	5.689
X,E,F	0.139	0.314	0.02	1.405	0.346	0.346	0.346	0.345	0.221	0.205	0.131
X,G,H	0.453	1.032	4.414	17.609	11.842	0.34	7.892	7.892	7.892	6.167	8.168
X,I,J	0.1	1.97	0.146	5.898	2.769	0.092	2.413	4.532	1.454	1.454	1.454
Average	0.2714	1.236	1.9832	6.0684	4.0634	0.1634	2.8674	3.9576	2.8582	1.6618	3.0936

## Sheet: Biological
	LASCA	cLoops	cLoops2	HiCCUPS	HiCExplorer	FitHiC2	FitHiChIP	Peakachu	Mustache	Chromosight	SIP
CTCF	2.22365e-07	2.88887e-05	2.59659e-06	6.64518e-06	4.25018e-06	1.85788e-07	3.66011e-06	4.46722e-06	1.7672e-06	4.51298e-06	1.38026e-05
H3K27ac	4.22684e-07	6.8663e-06	6.8663e-06	1.12147e-05	6.3525e-06	2.74438e-07	8.38888e-06	6.8663e-06	2.7193e-06	1.30958e-05	6.8663e-06
RNAPII	3.07708e-07	2.97512e-05	2.15818e-07	2.46789e-06	9.0448e-07	7.5886e-07	5.00785e-06	9.91355e-07	2.55503e-07	1.51863e-06	2.47526e-06
Average	3.17586e-07	2.18354e-05	3.22623e-06	6.77592e-06	3.83572e-06	4.06362e-07	5.68562e-06	4.10829e-06	1.58067e-06	6.37581e-06	7.71472e-06
Average (x1e7)	0.317586	21.8354	3.22623	6.77592	3.83572	0.406362	5.68562	4.10829	1.58067	6.37581	7.71472

## Sheet: BCC
Score	LASCA	cLoops	cLoops2	HiCCUPS	HiCExplorer	FitHiC2	FitHiChIP	Peakachu	Mustache	Chromosight	SIP
Consistency	0.2714	1.236	1.9832	6.0684	4.0634	0.1634	2.8674	3.9576	2.8582	1.6618	3.0936
Biological	0.317586	21.8354	3.22623	6.77592	3.83572	0.406362	5.68562	4.10829	1.58067	6.37581	7.71472
BCC	0.483124	15.7929	4.13402	10.5857	6.62055	0.434308	6.65781	6.69646	3.91198	5.91234	8.23675
